# Supplementary material for: Multifactor Analyses of Frontal Cortex Lipids in the APP/PS1 Model of Familial Alzheimer’s Disease Reveal Anomalies in Responses to Dietary n-3 PUFA and Estrogenic Treatments
Source: Genes (Basel). 2024 Jun 19;15(6):810. doi: 10.3390/genes15060810 (PMC11202691; doi:10.3390/genes15060810)
Supplement: Supplementary file 1 [file genes-15-00810-s001.zip]

Archive with 1 entries (1 files):
- genes-3012751-supplementary.pdf
